# Supplementary material for: Trends in handwashing behaviours for COVID-19 prevention: Longitudinal evidence from online surveys in 10 sub-Saharan African countries
Source: PLOS Glob Public Health. 2021 Nov 12;1(11):e0000049. doi: 10.1371/journal.pgph.0000049 (PMC10021665; doi:10.1371/journal.pgph.0000049)
Supplement: S1 Data — (CSV) [file pgph.0000049.s001.csv]

country_nm	round	varname	disagg_unit	disagg_value	weighted_mean
Angola	1	age31plus	Total	Total	0.5669719
Angola	2	age31plus	Total	Total	0.5698392
Cote d'Ivoire	1	age31plus	Total	Total	0.5494591
Cote d'Ivoire	2	age31plus	Total	Total	0.596693
Ghana	1	age31plus	Total	Total	0.5479138
Ghana	2	age31plus	Total	Total	0.5653153
Kenya	1	age31plus	Total	Total	0.5463247
Kenya	2	age31plus	Total	Total	0.5641249
Mozambique	1	age31plus	Total	Total	0.5578732
Mozambique	2	age31plus	Total	Total	0.5680157
Nigeria	1	age31plus	Total	Total	0.611034
Nigeria	2	age31plus	Total	Total	0.5828446
Senegal	1	age31plus	Total	Total	0.5424131
Senegal	2	age31plus	Total	Total	0.5358792
South Africa	1	age31plus	Total	Total	0.6794857
South Africa	2	age31plus	Total	Total	0.6612447
Tanzania	1	age31plus	Total	Total	0.5761522
Tanzania	2	age31plus	Total	Total	0.5519701
Uganda	1	age31plus	Total	Total	0.5201421
Uganda	2	age31plus	Total	Total	0.4531611
Angola	1	postsecondary	Total	Total	0.6703273
Angola	2	postsecondary	Total	Total	0.6662113
Cote d'Ivoire	1	postsecondary	Total	Total	0.6744684
Cote d'Ivoire	2	postsecondary	Total	Total	0.6837193
Ghana	1	postsecondary	Total	Total	0.7164527
Ghana	2	postsecondary	Total	Total	0.6658852
Kenya	1	postsecondary	Total	Total	0.7578408
Kenya	2	postsecondary	Total	Total	0.7312084
Mozambique	1	postsecondary	Total	Total	0.5005162
Mozambique	2	postsecondary	Total	Total	0.434227
Nigeria	1	postsecondary	Total	Total	0.8670024
Nigeria	2	postsecondary	Total	Total	0.8148424
Senegal	1	postsecondary	Total	Total	0.6437138
Senegal	2	postsecondary	Total	Total	0.6262078
South Africa	1	postsecondary	Total	Total	0.6402247
South Africa	2	postsecondary	Total	Total	0.6094406
Tanzania	1	postsecondary	Total	Total	0.7561807
Tanzania	2	postsecondary	Total	Total	0.7693637
Uganda	1	postsecondary	Total	Total	0.7859806
Uganda	2	postsecondary	Total	Total	0.7378927
Angola	1	urban	Total	Total	0.9367977
Angola	2	urban	Total	Total	0.9363606
Cote d'Ivoire	1	urban	Total	Total	0.9501625
Cote d'Ivoire	2	urban	Total	Total	0.9618799
Ghana	1	urban	Total	Total	0.915472
Ghana	2	urban	Total	Total	0.8999574
Kenya	1	urban	Total	Total	0.7388123
Kenya	2	urban	Total	Total	0.7661063
Mozambique	1	urban	Total	Total	0.9211311
Mozambique	2	urban	Total	Total	0.9007628
Nigeria	1	urban	Total	Total	0.9361387
Nigeria	2	urban	Total	Total	0.9295986
Senegal	1	urban	Total	Total	0.9033517
Senegal	2	urban	Total	Total	0.9167518
South Africa	1	urban	Total	Total	0.8657428
South Africa	2	urban	Total	Total	0.8727531
Tanzania	1	urban	Total	Total	0.8523972
Tanzania	2	urban	Total	Total	0.8683067
Uganda	1	urban	Total	Total	0.8518177
Uganda	2	urban	Total	Total	0.8334405
Angola	1	verygood_excellent_health	Total	Total	0.3515297
Angola	2	verygood_excellent_health	Total	Total	0.3255901
Cote d'Ivoire	1	verygood_excellent_health	Total	Total	0.4613865
Cote d'Ivoire	2	verygood_excellent_health	Total	Total	0.4739813
Ghana	1	verygood_excellent_health	Total	Total	0.7542174
Ghana	2	verygood_excellent_health	Total	Total	0.6949184
Kenya	1	verygood_excellent_health	Total	Total	0.4709072
Kenya	2	verygood_excellent_health	Total	Total	0.4744378
Mozambique	1	verygood_excellent_health	Total	Total	0.3563043
Mozambique	2	verygood_excellent_health	Total	Total	0.3700357
Nigeria	1	verygood_excellent_health	Total	Total	0.7166129
Nigeria	2	verygood_excellent_health	Total	Total	0.6947109
Senegal	1	verygood_excellent_health	Total	Total	0.4123
Senegal	2	verygood_excellent_health	Total	Total	0.4205097
South Africa	1	verygood_excellent_health	Total	Total	0.5466353
South Africa	2	verygood_excellent_health	Total	Total	0.5657661
Tanzania	1	verygood_excellent_health	Total	Total	0.5763694
Tanzania	2	verygood_excellent_health	Total	Total	0.6093343
Uganda	1	verygood_excellent_health	Total	Total	0.5269943
Uganda	2	verygood_excellent_health	Total	Total	0.4870185
Angola	1	vicarious_experience	Total	Total	0.1231654
Angola	2	vicarious_experience	Total	Total	0.4220687
Cote d'Ivoire	1	vicarious_experience	Total	Total	0.2679395
Cote d'Ivoire	2	vicarious_experience	Total	Total	0.2987709
Ghana	1	vicarious_experience	Total	Total	0.2801932
Ghana	2	vicarious_experience	Total	Total	0.2640028
Kenya	1	vicarious_experience	Total	Total	0.3664375
Kenya	2	vicarious_experience	Total	Total	0.5752191
Mozambique	1	vicarious_experience	Total	Total	0.1531964
Mozambique	2	vicarious_experience	Total	Total	0.3614732
Nigeria	1	vicarious_experience	Total	Total	0.2580406
Nigeria	2	vicarious_experience	Total	Total	0.2648301
Senegal	1	vicarious_experience	Total	Total	0.3782188
Senegal	2	vicarious_experience	Total	Total	0.3779718
South Africa	1	vicarious_experience	Total	Total	0.6354949
South Africa	2	vicarious_experience	Total	Total	0.6477583
Tanzania	1	vicarious_experience	Total	Total	0.3681295
Tanzania	2	vicarious_experience	Total	Total	0.3696161
Uganda	1	vicarious_experience	Total	Total	0.1530792
Uganda	2	vicarious_experience	Total	Total	0.4991068
Angola	1	measure_taken_handwashing	Total	Total	0.9435055
Angola	2	measure_taken_handwashing	Total	Total	0.8884845
Cote d'Ivoire	1	measure_taken_handwashing	Total	Total	0.9037259
Cote d'Ivoire	2	measure_taken_handwashing	Total	Total	0.8104279
Ghana	1	measure_taken_handwashing	Total	Total	0.9322372
Ghana	2	measure_taken_handwashing	Total	Total	0.8492998
Kenya	1	measure_taken_handwashing	Total	Total	0.9029067
Kenya	2	measure_taken_handwashing	Total	Total	0.8488909
Mozambique	1	measure_taken_handwashing	Total	Total	0.9181474
Mozambique	2	measure_taken_handwashing	Total	Total	0.8438053
Nigeria	1	measure_taken_handwashing	Total	Total	0.8646829
Nigeria	2	measure_taken_handwashing	Total	Total	0.7833295
Senegal	1	measure_taken_handwashing	Total	Total	0.8410139
Senegal	2	measure_taken_handwashing	Total	Total	0.7839001
South Africa	1	measure_taken_handwashing	Total	Total	0.9240619
South Africa	2	measure_taken_handwashing	Total	Total	0.8869138
Tanzania	1	measure_taken_handwashing	Total	Total	0.8387044
Tanzania	2	measure_taken_handwashing	Total	Total	0.6958551
Uganda	1	measure_taken_handwashing	Total	Total	0.9170225
Uganda	2	measure_taken_handwashing	Total	Total	0.8782728
Angola	1	efficacy_hand_washing	Total	Total	0.7853074
Angola	2	efficacy_hand_washing	Total	Total	0.7669657
Cote d'Ivoire	1	efficacy_hand_washing	Total	Total	0.6124923
Cote d'Ivoire	2	efficacy_hand_washing	Total	Total	0.6805912
Ghana	1	efficacy_hand_washing	Total	Total	0.8337924
Ghana	2	efficacy_hand_washing	Total	Total	0.8365535
Kenya	1	efficacy_hand_washing	Total	Total	0.7054501
Kenya	2	efficacy_hand_washing	Total	Total	0.7240239
Mozambique	1	efficacy_hand_washing	Total	Total	0.7122649
Mozambique	2	efficacy_hand_washing	Total	Total	0.7627444
Nigeria	1	efficacy_hand_washing	Total	Total	0.7640484
Nigeria	2	efficacy_hand_washing	Total	Total	0.7736684
Senegal	1	efficacy_hand_washing	Total	Total	0.7091241
Senegal	2	efficacy_hand_washing	Total	Total	0.7362986
South Africa	1	efficacy_hand_washing	Total	Total	0.7532524
South Africa	2	efficacy_hand_washing	Total	Total	0.7983317
Tanzania	1	efficacy_hand_washing	Total	Total	0.7309374
Tanzania	2	efficacy_hand_washing	Total	Total	0.6613003
Uganda	1	efficacy_hand_washing	Total	Total	0.6654489
Uganda	2	efficacy_hand_washing	Total	Total	0.6858411
Angola	1	personal_action_important	Total	Total	0.9619194
Angola	2	personal_action_important	Total	Total	0.9283711
Cote d'Ivoire	1	personal_action_important	Total	Total	0.9493608
Cote d'Ivoire	2	personal_action_important	Total	Total	0.8994858
Ghana	1	personal_action_important	Total	Total	0.9295185
Ghana	2	personal_action_important	Total	Total	0.9481289
Kenya	1	personal_action_important	Total	Total	0.9322422
Kenya	2	personal_action_important	Total	Total	0.9384614
Mozambique	1	personal_action_important	Total	Total	0.9416721
Mozambique	2	personal_action_important	Total	Total	0.935798
Nigeria	1	personal_action_important	Total	Total	0.9122398
Nigeria	2	personal_action_important	Total	Total	0.9011342
Senegal	1	personal_action_important	Total	Total	0.8667287
Senegal	2	personal_action_important	Total	Total	0.868503
South Africa	1	personal_action_important	Total	Total	0.9029355
South Africa	2	personal_action_important	Total	Total	0.8955458
Tanzania	1	personal_action_important	Total	Total	0.9468549
Tanzania	2	personal_action_important	Total	Total	0.9001733
Uganda	1	personal_action_important	Total	Total	0.9214487
Uganda	2	personal_action_important	Total	Total	0.9237843
Angola	1	others_believe_action_important	Total	Total	0.585432
Angola	2	others_believe_action_important	Total	Total	0.5211516
Cote d'Ivoire	1	others_believe_action_important	Total	Total	0.853087
Cote d'Ivoire	2	others_believe_action_important	Total	Total	0.799528
Ghana	1	others_believe_action_important	Total	Total	0.5494924
Ghana	2	others_believe_action_important	Total	Total	0.5273839
Kenya	1	others_believe_action_important	Total	Total	0.5670248
Kenya	2	others_believe_action_important	Total	Total	0.5587729
Mozambique	1	others_believe_action_important	Total	Total	0.5476804
Mozambique	2	others_believe_action_important	Total	Total	0.5573359
Nigeria	1	others_believe_action_important	Total	Total	0.5207642
Nigeria	2	others_believe_action_important	Total	Total	0.5654045
Senegal	1	others_believe_action_important	Total	Total	0.7016072
Senegal	2	others_believe_action_important	Total	Total	0.7256414
South Africa	1	others_believe_action_important	Total	Total	0.4769479
South Africa	2	others_believe_action_important	Total	Total	0.4847192
Tanzania	1	others_believe_action_important	Total	Total	0.6909042
Tanzania	2	others_believe_action_important	Total	Total	0.6986064
Uganda	1	others_believe_action_important	Total	Total	0.5848588
Uganda	2	others_believe_action_important	Total	Total	0.5082895
Angola	1	male	Total	Total	0.5262691
Angola	2	male	Total	Total	0.5073146
Cote d'Ivoire	1	male	Total	Total	0.6148678
Cote d'Ivoire	2	male	Total	Total	0.5515025
Ghana	1	male	Total	Total	0.4861028
Ghana	2	male	Total	Total	0.5508339
Kenya	1	male	Total	Total	0.4728615
Kenya	2	male	Total	Total	0.5233714
Mozambique	1	male	Total	Total	0.4655098
Mozambique	2	male	Total	Total	0.5134795
Nigeria	1	male	Total	Total	0.5095134
Nigeria	2	male	Total	Total	0.537313
Senegal	1	male	Total	Total	0.4768551
Senegal	2	male	Total	Total	0.52347
South Africa	1	male	Total	Total	0.5006727
South Africa	2	male	Total	Total	0.4657709
Tanzania	1	male	Total	Total	0.5508313
Tanzania	2	male	Total	Total	0.5609055
Uganda	1	male	Total	Total	0.5109816
Uganda	2	male	Total	Total	0.5039155
Angola	1	age31plus	Sex	Male	0.5923349
Angola	2	age31plus	Sex	Male	0.6163502
Cote d'Ivoire	1	age31plus	Sex	Male	0.6048629
Cote d'Ivoire	2	age31plus	Sex	Male	0.599457
Ghana	1	age31plus	Sex	Male	0.5738325
Ghana	2	age31plus	Sex	Male	0.5688345
Kenya	1	age31plus	Sex	Male	0.5676898
Kenya	2	age31plus	Sex	Male	0.5547703
Mozambique	1	age31plus	Sex	Male	0.5591671
Mozambique	2	age31plus	Sex	Male	0.5236436
Nigeria	1	age31plus	Sex	Male	0.6323426
Nigeria	2	age31plus	Sex	Male	0.5888101
Senegal	1	age31plus	Sex	Male	0.5402736
Senegal	2	age31plus	Sex	Male	0.5467689
South Africa	1	age31plus	Sex	Male	0.6783313
South Africa	2	age31plus	Sex	Male	0.6794967
Tanzania	1	age31plus	Sex	Male	0.5080776
Tanzania	2	age31plus	Sex	Male	0.5040487
Uganda	1	age31plus	Sex	Male	0.4716322
Uganda	2	age31plus	Sex	Male	0.4536257
Angola	1	postsecondary	Sex	Male	0.6166957
Angola	2	postsecondary	Sex	Male	0.620324
Cote d'Ivoire	1	postsecondary	Sex	Male	0.6374745
Cote d'Ivoire	2	postsecondary	Sex	Male	0.6114592
Ghana	1	postsecondary	Sex	Male	0.6461698
Ghana	2	postsecondary	Sex	Male	0.6207891
Kenya	1	postsecondary	Sex	Male	0.7056447
Kenya	2	postsecondary	Sex	Male	0.690091
Mozambique	1	postsecondary	Sex	Male	0.4524736
Mozambique	2	postsecondary	Sex	Male	0.3858873
Nigeria	1	postsecondary	Sex	Male	0.8266515
Nigeria	2	postsecondary	Sex	Male	0.774862
Senegal	1	postsecondary	Sex	Male	0.5305687
Senegal	2	postsecondary	Sex	Male	0.5615373
South Africa	1	postsecondary	Sex	Male	0.6233856
South Africa	2	postsecondary	Sex	Male	0.5954526
Tanzania	1	postsecondary	Sex	Male	0.7254957
Tanzania	2	postsecondary	Sex	Male	0.7239632
Uganda	1	postsecondary	Sex	Male	0.729162
Uganda	2	postsecondary	Sex	Male	0.6661355
Angola	1	urban	Sex	Male	0.9427727
Angola	2	urban	Sex	Male	0.9273285
Cote d'Ivoire	1	urban	Sex	Male	0.9363798
Cote d'Ivoire	2	urban	Sex	Male	0.9413734
Ghana	1	urban	Sex	Male	0.8647511
Ghana	2	urban	Sex	Male	0.8944623
Kenya	1	urban	Sex	Male	0.7434324
Kenya	2	urban	Sex	Male	0.7528902
Mozambique	1	urban	Sex	Male	0.9014611
Mozambique	2	urban	Sex	Male	0.9012985
Nigeria	1	urban	Sex	Male	0.917038
Nigeria	2	urban	Sex	Male	0.9177214
Senegal	1	urban	Sex	Male	0.8521684
Senegal	2	urban	Sex	Male	0.8933565
South Africa	1	urban	Sex	Male	0.8409207
South Africa	2	urban	Sex	Male	0.8610556
Tanzania	1	urban	Sex	Male	0.8586449
Tanzania	2	urban	Sex	Male	0.8601187
Uganda	1	urban	Sex	Male	0.8397809
Uganda	2	urban	Sex	Male	0.8162875
Angola	1	verygood_excellent_health	Sex	Male	0.3717292
Angola	2	verygood_excellent_health	Sex	Male	0.3515097
Cote d'Ivoire	1	verygood_excellent_health	Sex	Male	0.4994654
Cote d'Ivoire	2	verygood_excellent_health	Sex	Male	0.5208405
Ghana	1	verygood_excellent_health	Sex	Male	0.7527995
Ghana	2	verygood_excellent_health	Sex	Male	0.7281702
Kenya	1	verygood_excellent_health	Sex	Male	0.4834449
Kenya	2	verygood_excellent_health	Sex	Male	0.518556
Mozambique	1	verygood_excellent_health	Sex	Male	0.4341906
Mozambique	2	verygood_excellent_health	Sex	Male	0.4117497
Nigeria	1	verygood_excellent_health	Sex	Male	0.6835863
Nigeria	2	verygood_excellent_health	Sex	Male	0.6756944
Senegal	1	verygood_excellent_health	Sex	Male	0.4769985
Senegal	2	verygood_excellent_health	Sex	Male	0.4649047
South Africa	1	verygood_excellent_health	Sex	Male	0.5536121
South Africa	2	verygood_excellent_health	Sex	Male	0.603107
Tanzania	1	verygood_excellent_health	Sex	Male	0.579512
Tanzania	2	verygood_excellent_health	Sex	Male	0.6178689
Uganda	1	verygood_excellent_health	Sex	Male	0.5426216
Uganda	2	verygood_excellent_health	Sex	Male	0.4896976
Angola	1	vicarious_experience	Sex	Male	0.1113299
Angola	2	vicarious_experience	Sex	Male	0.3787083
Cote d'Ivoire	1	vicarious_experience	Sex	Male	0.233774
Cote d'Ivoire	2	vicarious_experience	Sex	Male	0.2427548
Ghana	1	vicarious_experience	Sex	Male	0.2709225
Ghana	2	vicarious_experience	Sex	Male	0.2494292
Kenya	1	vicarious_experience	Sex	Male	0.3802009
Kenya	2	vicarious_experience	Sex	Male	0.5228812
Mozambique	1	vicarious_experience	Sex	Male	0.1253034
Mozambique	2	vicarious_experience	Sex	Male	0.305248
Nigeria	1	vicarious_experience	Sex	Male	0.2639222
Nigeria	2	vicarious_experience	Sex	Male	0.2895832
Senegal	1	vicarious_experience	Sex	Male	0.2934522
Senegal	2	vicarious_experience	Sex	Male	0.3386304
South Africa	1	vicarious_experience	Sex	Male	0.6362191
South Africa	2	vicarious_experience	Sex	Male	0.6136028
Tanzania	1	vicarious_experience	Sex	Male	0.3443828
Tanzania	2	vicarious_experience	Sex	Male	0.3507608
Uganda	1	vicarious_experience	Sex	Male	0.1784152
Uganda	2	vicarious_experience	Sex	Male	0.4749179
Angola	1	measure_taken_handwashing	Sex	Male	0.930562
Angola	2	measure_taken_handwashing	Sex	Male	0.8823145
Cote d'Ivoire	1	measure_taken_handwashing	Sex	Male	0.8901512
Cote d'Ivoire	2	measure_taken_handwashing	Sex	Male	0.7866936
Ghana	1	measure_taken_handwashing	Sex	Male	0.9037616
Ghana	2	measure_taken_handwashing	Sex	Male	0.8177352
Kenya	1	measure_taken_handwashing	Sex	Male	0.8832117
Kenya	2	measure_taken_handwashing	Sex	Male	0.80853
Mozambique	1	measure_taken_handwashing	Sex	Male	0.9100584
Mozambique	2	measure_taken_handwashing	Sex	Male	0.8228316
Nigeria	1	measure_taken_handwashing	Sex	Male	0.8163693
Nigeria	2	measure_taken_handwashing	Sex	Male	0.7217072
Senegal	1	measure_taken_handwashing	Sex	Male	0.7741079
Senegal	2	measure_taken_handwashing	Sex	Male	0.7186351
South Africa	1	measure_taken_handwashing	Sex	Male	0.9033379
South Africa	2	measure_taken_handwashing	Sex	Male	0.8480623
Tanzania	1	measure_taken_handwashing	Sex	Male	0.7948899
Tanzania	2	measure_taken_handwashing	Sex	Male	0.649822
Uganda	1	measure_taken_handwashing	Sex	Male	0.9040836
Uganda	2	measure_taken_handwashing	Sex	Male	0.8621586
Angola	1	efficacy_hand_washing	Sex	Male	0.7122781
Angola	2	efficacy_hand_washing	Sex	Male	0.7252116
Cote d'Ivoire	1	efficacy_hand_washing	Sex	Male	0.65548
Cote d'Ivoire	2	efficacy_hand_washing	Sex	Male	0.6765871
Ghana	1	efficacy_hand_washing	Sex	Male	0.8121433
Ghana	2	efficacy_hand_washing	Sex	Male	0.7982749
Kenya	1	efficacy_hand_washing	Sex	Male	0.6990497
Kenya	2	efficacy_hand_washing	Sex	Male	0.6897941
Mozambique	1	efficacy_hand_washing	Sex	Male	0.6844181
Mozambique	2	efficacy_hand_washing	Sex	Male	0.7342935
Nigeria	1	efficacy_hand_washing	Sex	Male	0.7411187
Nigeria	2	efficacy_hand_washing	Sex	Male	0.7477855
Senegal	1	efficacy_hand_washing	Sex	Male	0.7108372
Senegal	2	efficacy_hand_washing	Sex	Male	0.704709
South Africa	1	efficacy_hand_washing	Sex	Male	0.7147193
South Africa	2	efficacy_hand_washing	Sex	Male	0.7772516
Tanzania	1	efficacy_hand_washing	Sex	Male	0.6440557
Tanzania	2	efficacy_hand_washing	Sex	Male	0.6423498
Uganda	1	efficacy_hand_washing	Sex	Male	0.6327944
Uganda	2	efficacy_hand_washing	Sex	Male	0.6503958
Angola	1	personal_action_important	Sex	Male	0.955336
Angola	2	personal_action_important	Sex	Male	0.9143838
Cote d'Ivoire	1	personal_action_important	Sex	Male	0.9303885
Cote d'Ivoire	2	personal_action_important	Sex	Male	0.8888918
Ghana	1	personal_action_important	Sex	Male	0.9426955
Ghana	2	personal_action_important	Sex	Male	0.9349775
Kenya	1	personal_action_important	Sex	Male	0.9136373
Kenya	2	personal_action_important	Sex	Male	0.9130716
Mozambique	1	personal_action_important	Sex	Male	0.9006692
Mozambique	2	personal_action_important	Sex	Male	0.9337844
Nigeria	1	personal_action_important	Sex	Male	0.8945497
Nigeria	2	personal_action_important	Sex	Male	0.8876984
Senegal	1	personal_action_important	Sex	Male	0.8570259
Senegal	2	personal_action_important	Sex	Male	0.8380883
South Africa	1	personal_action_important	Sex	Male	0.8952006
South Africa	2	personal_action_important	Sex	Male	0.8856529
Tanzania	1	personal_action_important	Sex	Male	0.9283772
Tanzania	2	personal_action_important	Sex	Male	0.8695234
Uganda	1	personal_action_important	Sex	Male	0.9267905
Uganda	2	personal_action_important	Sex	Male	0.9240687
Angola	1	others_believe_action_important	Sex	Male	0.6062949
Angola	2	others_believe_action_important	Sex	Male	0.5656931
Cote d'Ivoire	1	others_believe_action_important	Sex	Male	0.8841725
Cote d'Ivoire	2	others_believe_action_important	Sex	Male	0.816046
Ghana	1	others_believe_action_important	Sex	Male	0.6137998
Ghana	2	others_believe_action_important	Sex	Male	0.5855129
Kenya	1	others_believe_action_important	Sex	Male	0.5724693
Kenya	2	others_believe_action_important	Sex	Male	0.5900909
Mozambique	1	others_believe_action_important	Sex	Male	0.5722954
Mozambique	2	others_believe_action_important	Sex	Male	0.5872454
Nigeria	1	others_believe_action_important	Sex	Male	0.5145559
Nigeria	2	others_believe_action_important	Sex	Male	0.5873864
Senegal	1	others_believe_action_important	Sex	Male	0.7605109
Senegal	2	others_believe_action_important	Sex	Male	0.7485974
South Africa	1	others_believe_action_important	Sex	Male	0.514672
South Africa	2	others_believe_action_important	Sex	Male	0.5372151
Tanzania	1	others_believe_action_important	Sex	Male	0.7109839
Tanzania	2	others_believe_action_important	Sex	Male	0.6712662
Uganda	1	others_believe_action_important	Sex	Male	0.6252922
Uganda	2	others_believe_action_important	Sex	Male	0.5657346
Angola	1	age31plus	Sex	Female	0.5387961
Angola	2	age31plus	Sex	Female	0.5219472
Cote d'Ivoire	1	age31plus	Sex	Female	0.4610065
Cote d'Ivoire	2	age31plus	Sex	Female	0.5932941
Ghana	1	age31plus	Sex	Female	0.523397
Ghana	2	age31plus	Sex	Female	0.5609996
Kenya	1	age31plus	Sex	Female	0.5271594
Kenya	2	age31plus	Sex	Female	0.5743969
Mozambique	1	age31plus	Sex	Female	0.5567463
Mozambique	2	age31plus	Sex	Female	0.6148465
Nigeria	1	age31plus	Sex	Female	0.5888987
Nigeria	2	age31plus	Sex	Female	0.5759169
Senegal	1	age31plus	Sex	Female	0.5443633
Senegal	2	age31plus	Sex	Female	0.5239169
South Africa	1	age31plus	Sex	Female	0.6806433
South Africa	2	age31plus	Sex	Female	0.6453315
Tanzania	1	age31plus	Sex	Female	0.6596345
Tanzania	2	age31plus	Sex	Female	0.6131856
Uganda	1	age31plus	Sex	Female	0.5708307
Uganda	2	age31plus	Sex	Female	0.4526891
Angola	1	postsecondary	Sex	Female	0.7299068
Angola	2	postsecondary	Sex	Female	0.7134612
Cote d'Ivoire	1	postsecondary	Sex	Female	0.7335294
Cote d'Ivoire	2	postsecondary	Sex	Female	0.7725752
Ghana	1	postsecondary	Sex	Female	0.7829343
Ghana	2	postsecondary	Sex	Female	0.7211887
Kenya	1	postsecondary	Sex	Female	0.8046625
Kenya	2	postsecondary	Sex	Female	0.7763582
Mozambique	1	postsecondary	Sex	Female	0.5423585
Mozambique	2	postsecondary	Sex	Female	0.4852453
Nigeria	1	postsecondary	Sex	Female	0.9089185
Nigeria	2	postsecondary	Sex	Female	0.8612712
Senegal	1	postsecondary	Sex	Female	0.7468474
Senegal	2	postsecondary	Sex	Female	0.6972485
South Africa	1	postsecondary	Sex	Female	0.6571093
South Africa	2	postsecondary	Sex	Female	0.6216361
Tanzania	1	postsecondary	Sex	Female	0.7938107
Tanzania	2	postsecondary	Sex	Female	0.8273589
Uganda	1	postsecondary	Sex	Female	0.845351
Uganda	2	postsecondary	Sex	Female	0.8107826
Angola	1	urban	Sex	Female	0.93016
Angola	2	urban	Sex	Female	0.9456609
Cote d'Ivoire	1	urban	Sex	Female	0.9721668
Cote d'Ivoire	2	urban	Sex	Female	0.9870961
Ghana	1	urban	Sex	Female	0.9634497
Ghana	2	urban	Sex	Female	0.9066962
Kenya	1	urban	Sex	Female	0.734668
Kenya	2	urban	Sex	Female	0.7806185
Mozambique	1	urban	Sex	Female	0.9382625
Mozambique	2	urban	Sex	Female	0.9001974
Nigeria	1	urban	Sex	Female	0.9559803
Nigeria	2	urban	Sex	Female	0.9433914
Senegal	1	urban	Sex	Female	0.9500061
Senegal	2	urban	Sex	Female	0.9424516
South Africa	1	urban	Sex	Female	0.8906318
South Africa	2	urban	Sex	Female	0.8829517
Tanzania	1	urban	Sex	Female	0.8447355
Tanzania	2	urban	Sex	Female	0.8787662
Uganda	1	urban	Sex	Female	0.8643951
Uganda	2	urban	Sex	Female	0.8508643
Angola	1	verygood_excellent_health	Sex	Female	0.32909
Angola	2	verygood_excellent_health	Sex	Female	0.2989008
Cote d'Ivoire	1	verygood_excellent_health	Sex	Female	0.4005931
Cote d'Ivoire	2	verygood_excellent_health	Sex	Female	0.4163601
Ghana	1	verygood_excellent_health	Sex	Female	0.7555585
Ghana	2	verygood_excellent_health	Sex	Female	0.65414
Kenya	1	verygood_excellent_health	Sex	Female	0.4596605
Kenya	2	verygood_excellent_health	Sex	Female	0.425993
Mozambique	1	verygood_excellent_health	Sex	Female	0.2884699
Mozambique	2	verygood_excellent_health	Sex	Female	0.3260101
Nigeria	1	verygood_excellent_health	Sex	Female	0.7509206
Nigeria	2	verygood_excellent_health	Sex	Female	0.7167945
Senegal	1	verygood_excellent_health	Sex	Female	0.3533263
Senegal	2	verygood_excellent_health	Sex	Female	0.3717416
South Africa	1	verygood_excellent_health	Sex	Female	0.5396396
South Africa	2	verygood_excellent_health	Sex	Female	0.5332102
Tanzania	1	verygood_excellent_health	Sex	Female	0.5725154
Tanzania	2	verygood_excellent_health	Sex	Female	0.598432
Uganda	1	verygood_excellent_health	Sex	Female	0.5106652
Uganda	2	verygood_excellent_health	Sex	Female	0.4842971
Angola	1	vicarious_experience	Sex	Female	0.1363136
Angola	2	vicarious_experience	Sex	Female	0.4667165
Cote d'Ivoire	1	vicarious_experience	Sex	Female	0.322485
Cote d'Ivoire	2	vicarious_experience	Sex	Female	0.3676519
Ghana	1	vicarious_experience	Sex	Female	0.2889624
Ghana	2	vicarious_experience	Sex	Female	0.2818751
Kenya	1	vicarious_experience	Sex	Female	0.3540914
Kenya	2	vicarious_experience	Sex	Female	0.6326897
Mozambique	1	vicarious_experience	Sex	Female	0.1774896
Mozambique	2	vicarious_experience	Sex	Female	0.4208139
Nigeria	1	vicarious_experience	Sex	Female	0.2519309
Nigeria	2	vicarious_experience	Sex	Female	0.2360846
Senegal	1	vicarious_experience	Sex	Female	0.4554849
Senegal	2	vicarious_experience	Sex	Female	0.4211885
South Africa	1	vicarious_experience	Sex	Female	0.6347688
South Africa	2	vicarious_experience	Sex	Female	0.677537
Tanzania	1	vicarious_experience	Sex	Female	0.397251
Tanzania	2	vicarious_experience	Sex	Female	0.3937022
Uganda	1	vicarious_experience	Sex	Female	0.1266053
Uganda	2	vicarious_experience	Sex	Female	0.5236776
Angola	1	measure_taken_handwashing	Sex	Female	0.9578844
Angola	2	measure_taken_handwashing	Sex	Female	0.8948376
Cote d'Ivoire	1	measure_taken_handwashing	Sex	Female	0.925398
Cote d'Ivoire	2	measure_taken_handwashing	Sex	Female	0.8396133
Ghana	1	measure_taken_handwashing	Sex	Female	0.9591728
Ghana	2	measure_taken_handwashing	Sex	Female	0.888009
Kenya	1	measure_taken_handwashing	Sex	Female	0.9205739
Kenya	2	measure_taken_handwashing	Sex	Female	0.89321
Mozambique	1	measure_taken_handwashing	Sex	Female	0.9251924
Mozambique	2	measure_taken_handwashing	Sex	Female	0.8659413
Nigeria	1	measure_taken_handwashing	Sex	Female	0.9148707
Nigeria	2	measure_taken_handwashing	Sex	Female	0.8548906
Senegal	1	measure_taken_handwashing	Sex	Female	0.9019998
Senegal	2	measure_taken_handwashing	Sex	Female	0.855594
South Africa	1	measure_taken_handwashing	Sex	Female	0.9448417
South Africa	2	measure_taken_handwashing	Sex	Female	0.9207867
Tanzania	1	measure_taken_handwashing	Sex	Female	0.8924356
Tanzania	2	measure_taken_handwashing	Sex	Female	0.7546584
Uganda	1	measure_taken_handwashing	Sex	Female	0.9305424
Uganda	2	measure_taken_handwashing	Sex	Female	0.8946415
Angola	1	efficacy_hand_washing	Sex	Female	0.8664359
Angola	2	efficacy_hand_washing	Sex	Female	0.8099597
Cote d'Ivoire	1	efficacy_hand_washing	Sex	Female	0.5438619
Cote d'Ivoire	2	efficacy_hand_washing	Sex	Female	0.6855149
Ghana	1	efficacy_hand_washing	Sex	Female	0.8542705
Ghana	2	efficacy_hand_washing	Sex	Female	0.8834964
Kenya	1	efficacy_hand_washing	Sex	Female	0.7111914
Kenya	2	efficacy_hand_washing	Sex	Female	0.7616106
Mozambique	1	efficacy_hand_washing	Sex	Female	0.7365178
Mozambique	2	efficacy_hand_washing	Sex	Female	0.7927718
Nigeria	1	efficacy_hand_washing	Sex	Female	0.7878675
Nigeria	2	efficacy_hand_washing	Sex	Female	0.803726
Senegal	1	efficacy_hand_washing	Sex	Female	0.7075626
Senegal	2	efficacy_hand_washing	Sex	Female	0.771
South Africa	1	efficacy_hand_washing	Sex	Female	0.7918892
South Africa	2	efficacy_hand_washing	Sex	Female	0.8167105
Tanzania	1	efficacy_hand_washing	Sex	Female	0.8374835
Tanzania	2	efficacy_hand_washing	Sex	Female	0.6855079
Uganda	1	efficacy_hand_washing	Sex	Female	0.6995699
Uganda	2	efficacy_hand_washing	Sex	Female	0.7218461
Angola	1	personal_action_important	Sex	Female	0.969233
Angola	2	personal_action_important	Sex	Female	0.9427738
Cote d'Ivoire	1	personal_action_important	Sex	Female	0.9796503
Cote d'Ivoire	2	personal_action_important	Sex	Female	0.9125128
Ghana	1	personal_action_important	Sex	Female	0.9170542
Ghana	2	personal_action_important	Sex	Female	0.9642572
Kenya	1	personal_action_important	Sex	Female	0.9489314
Kenya	2	personal_action_important	Sex	Female	0.9663412
Mozambique	1	personal_action_important	Sex	Female	0.9773833
Mozambique	2	personal_action_important	Sex	Female	0.9379232
Nigeria	1	personal_action_important	Sex	Female	0.9306162
Nigeria	2	personal_action_important	Sex	Female	0.916737
Senegal	1	personal_action_important	Sex	Female	0.875573
Senegal	2	personal_action_important	Sex	Female	0.9019136
South Africa	1	personal_action_important	Sex	Female	0.9106913
South Africa	2	personal_action_important	Sex	Female	0.9041711
Tanzania	1	personal_action_important	Sex	Female	0.9695148
Tanzania	2	personal_action_important	Sex	Female	0.9393259
Uganda	1	personal_action_important	Sex	Female	0.915867
Uganda	2	personal_action_important	Sex	Female	0.9234954
Angola	1	others_believe_action_important	Sex	Female	0.5622554
Angola	2	others_believe_action_important	Sex	Female	0.4752875
Cote d'Ivoire	1	others_believe_action_important	Sex	Female	0.8034586
Cote d'Ivoire	2	others_believe_action_important	Sex	Female	0.7792163
Ghana	1	others_believe_action_important	Sex	Female	0.4886631
Ghana	2	others_believe_action_important	Sex	Female	0.4560975
Kenya	1	others_believe_action_important	Sex	Female	0.562141
Kenya	2	others_believe_action_important	Sex	Female	0.5243836
Mozambique	1	others_believe_action_important	Sex	Female	0.5262421
Mozambique	2	others_believe_action_important	Sex	Female	0.5257691
Nigeria	1	others_believe_action_important	Sex	Female	0.5272133
Nigeria	2	others_believe_action_important	Sex	Female	0.5398771
Senegal	1	others_believe_action_important	Sex	Female	0.6479156
Senegal	2	others_believe_action_important	Sex	Female	0.7004241
South Africa	1	others_believe_action_important	Sex	Female	0.4391223
South Africa	2	others_believe_action_important	Sex	Female	0.4389503
Tanzania	1	others_believe_action_important	Sex	Female	0.6662798
Tanzania	2	others_believe_action_important	Sex	Female	0.7335312
Uganda	1	others_believe_action_important	Sex	Female	0.5426093
Uganda	2	others_believe_action_important	Sex	Female	0.4499376
